# Supplementary material for: Campylobacteriosis in Finland: Passive Surveillance in 2004–2021 and a Pilot Case-Control Study with Whole-Genome Sequencing in Summer 2022
Source: Microorganisms. 2024 Jan 9;12(1):0. doi: 10.3390/microorganisms12010132 (PMC11154465; doi:10.3390/microorganisms12010132)
Supplement: Supplementary file 1 [file microorganisms-12-00132-s001.zip]

Archive with 1 entries (1 files):
- microorganisms-2768188-supplementary.pdf
